# Supplementary material for: celldeath: A tool for detection of cell death in transmitted light microscopy images by deep learning-based visual recognition
Source: PLoS One. 2021 Jun 24;16(6):e0253666. doi: 10.1371/journal.pone.0253666 (PMC8224851; doi:10.1371/journal.pone.0253666)
Supplement: S1 Table — (XLSX) [file pone.0253666.s001.xlsx]

## Sheet: Hoja1
S1 Table. Description of cell lines used in this work.
Name	Description	Species	Coating	Medium	Serum	Antibiotics	Origin
U2OS	Osteosarcoma cells	Human	No	DMEM	Yes	Yes	Dr. Martín Stortz
MCF7	Luminal epithelial breast cancer cells	Human	No	DMEM	Yes	Yes	Dr. Luciano Vellón
T47D	Luminal epithelial breast cancer cells	Human	No	RPMI	Yes	Yes	Dr. Adalí Pecci
PC3	Prostate cancer cells	Human	No	RPMI	Yes	Yes	Dr. Elba Vazquez
iPS1	Induced pluripotent stem cell	Human	Geltrex	E8flex	No	No	Dr. Miriuka`s lab (Questa et al., 2016)
iPS2	Induced pluripotent stem cell	Human	Geltrex	E8flex	No	No	Dr. Miriuka`s lab (Questa et al., 2016)
H9	WA09 embryonic stem cell	Human	Geltrex	E8flex	No	No	Purchased from WiCell (USA)
