# Supplementary material for: celldeath: A tool for detection of cell death in transmitted light microscopy images by deep learning-based visual recognition
Source: PLoS One. 2021 Jun 24;16(6):e0253666. doi: 10.1371/journal.pone.0253666 (PMC8224851; doi:10.1371/journal.pone.0253666)
Supplement: S2 Table — (ODT) [file pone.0253666.s002.odt]

S2 Table. Deep learning model specifications
Sequential
======================================================================
Layer (type)  Output Shape  Param #  Trainable
======================================================================
Conv2d  [64, 240, 320]  9,408  False  
______________________________________________________________________
BatchNorm2d  [64, 240, 320]  128   True  
______________________________________________________________________
ReLU  [64, 240, 320]  0  False  
______________________________________________________________________
MaxPool2d  [64, 120, 160]  0  False  
______________________________________________________________________
Conv2d  [64, 120, 160]  4,096  False  
______________________________________________________________________
BatchNorm2d  [64, 120, 160]  128  True  
______________________________________________________________________
Conv2d  [64, 120, 160]  36,864  False  
______________________________________________________________________
BatchNorm2d  [64, 120, 160]  128  True  
______________________________________________________________________
Conv2d  [256, 120, 160]  16,384   False  
______________________________________________________________________
BatchNorm2d  [256, 120, 160]  512  True  
______________________________________________________________________
ReLU  [256, 120, 160] 0  False  
______________________________________________________________________
Conv2d  [256, 120, 160]  16,384  False  
______________________________________________________________________
BatchNorm2d  [256, 120, 160]  512  True  
______________________________________________________________________
Conv2d  [64, 120, 160]  16,384  False  
______________________________________________________________________
BatchNorm2d  [64, 120, 160]  128  True  
______________________________________________________________________
Conv2d  [64, 120, 160]  36,864  False  
______________________________________________________________________
BatchNorm2d  [64, 120, 160]  128  True  
______________________________________________________________________
Conv2d  [256, 120, 160]  16,384  False  
______________________________________________________________________
BatchNorm2d  [256, 120, 160]  512  True  
______________________________________________________________________
ReLU  [256, 120, 160]  0  False  
______________________________________________________________________
Conv2d  [64, 120, 160]  16,384  False  
______________________________________________________________________
BatchNorm2d  [64, 120, 160]  128  True  
______________________________________________________________________
Conv2d  [64, 120, 160]  36,864   False  
______________________________________________________________________
BatchNorm2d  [64, 120, 160]  128  True  
______________________________________________________________________
Conv2d  [256, 120, 160] 16,384  False  
______________________________________________________________________
BatchNorm2d  [256, 120, 160]  512  True  
______________________________________________________________________
ReLU  [256, 120, 160]  0  False  
______________________________________________________________________
Conv2d  [128, 120, 160]  32,768  False  
______________________________________________________________________
BatchNorm2d  [128, 120, 160]  256  True  
______________________________________________________________________
Conv2d  [128, 60, 80]  147,456  False  
______________________________________________________________________
BatchNorm2d  [128, 60, 80]  256  True  
______________________________________________________________________
Conv2d  [512, 60, 80]  65,536  False  
______________________________________________________________________
BatchNorm2d  [512, 60, 80]  1,024  True  
______________________________________________________________________
ReLU  [512, 60, 80]  0  False  
______________________________________________________________________
Conv2d  [512, 60, 80]  131,072  False  
______________________________________________________________________
BatchNorm2d  [512, 60, 80]  1,024  True  
______________________________________________________________________
Conv2d  [128, 60, 80]  65,536  False  
______________________________________________________________________
BatchNorm2d  [128, 60, 80]  256   True  
______________________________________________________________________
Conv2d  [128, 60, 80]  147,456  False  
______________________________________________________________________
BatchNorm2d  [128, 60, 80]   256  True  
______________________________________________________________________
Conv2d  [512, 60, 80]  65,536  False  
______________________________________________________________________
BatchNorm2d  [512, 60, 80]  1,024  True  
______________________________________________________________________
ReLU  [512, 60, 80]  0  False  
______________________________________________________________________
Conv2d   [128, 60, 80]  65,536  False  
______________________________________________________________________
BatchNorm2d  [128, 60, 80]  256  True  
______________________________________________________________________
Conv2d  [128, 60, 80]  147,456  False  
______________________________________________________________________
BatchNorm2d  [128, 60, 80]  256   True  
______________________________________________________________________
Conv2d  [512, 60, 80]  65,536  False  
______________________________________________________________________
BatchNorm2d  [512, 60, 80]   1,024  True  
______________________________________________________________________
ReLU  [512, 60, 80]  0  False  
______________________________________________________________________
Conv2d  [128, 60, 80]  65,536  False  
______________________________________________________________________
BatchNorm2d  [128, 60, 80]  256   True  
______________________________________________________________________
Conv2d  [128, 60, 80]  147,456  False  
______________________________________________________________________
BatchNorm2d  [128, 60, 80]   256  True  
______________________________________________________________________
Conv2d  [512, 60, 80]  65,536  False  
______________________________________________________________________
BatchNorm2d  [512, 60, 80]  1,024  True  
______________________________________________________________________
ReLU  [512, 60, 80]  0  False  
______________________________________________________________________
Conv2d   [256, 60, 80]  131,072  False  
______________________________________________________________________
BatchNorm2d  [256, 60, 80]  512  True  
______________________________________________________________________
Conv2d  [256, 30, 40]  589,824  False  
______________________________________________________________________
BatchNorm2d  [256, 30, 40]  512  True  
______________________________________________________________________
Conv2d  [1024, 30, 40]  262,144  False  
______________________________________________________________________
BatchNorm2d  [1024, 30, 40]  2,048  True  
______________________________________________________________________
ReLU  [1024, 30, 40]  0  False  
______________________________________________________________________
Conv2d  [1024, 30, 40]  524,288  False  
______________________________________________________________________
BatchNorm2d  [1024, 30, 40]  2,048  True  
______________________________________________________________________
Conv2d  [256, 30, 40]  262,144  False  
______________________________________________________________________
BatchNorm2d  [256, 30, 40]  512  True  
______________________________________________________________________
Conv2d  [256, 30, 40]   589,824  False  
______________________________________________________________________
BatchNorm2d  [256, 30, 40]  512  True  
______________________________________________________________________
Conv2d  [1024, 30, 40]  262,144  False  
______________________________________________________________________
BatchNorm2d  [1024, 30, 40]  2,048   True  
______________________________________________________________________
ReLU  [1024, 30, 40]  0  False  
______________________________________________________________________
Conv2d  [256, 30, 40]   262,144  False  
______________________________________________________________________
BatchNorm2d  [256, 30, 40]  512  True  
______________________________________________________________________
Conv2d  [256, 30, 40]  589,824  False  
______________________________________________________________________
BatchNorm2d  [256, 30, 40]  512  True  
______________________________________________________________________
Conv2d   [1024, 30, 40]  262,144  False  
______________________________________________________________________
BatchNorm2d  [1024, 30, 40]  2,048  True  
______________________________________________________________________
ReLU  [1024, 30, 40]  0  False  
______________________________________________________________________
Conv2d  [256, 30, 40]  262,144  False  
______________________________________________________________________
BatchNorm2d  [256, 30, 40]  512  True  
______________________________________________________________________
Conv2d  [256, 30, 40]   589,824  False  
______________________________________________________________________
BatchNorm2d  [256, 30, 40]  512  True  
______________________________________________________________________
Conv2d  [1024, 30, 40]  262,144  False  
______________________________________________________________________
BatchNorm2d  [1024, 30, 40]  2,048  True  
______________________________________________________________________
ReLU   [1024, 30, 40]  0  False  
______________________________________________________________________
Conv2d  [256, 30, 40]  262,144  False  
______________________________________________________________________
BatchNorm2d  [256, 30, 40]  512  True  
______________________________________________________________________
Conv2d  [256, 30, 40]  589,824  False  
______________________________________________________________________
BatchNorm2d  [256, 30, 40]  512  True  
______________________________________________________________________
Conv2d  [1024, 30, 40]  262,144  False  
______________________________________________________________________
BatchNorm2d  [1024, 30, 40]  2,048  True  
______________________________________________________________________
ReLU  [1024, 30, 40]  0  False  
______________________________________________________________________
Conv2d  [256, 30, 40]  262,144  False  
______________________________________________________________________
BatchNorm2d  [256, 30, 40]  512  True  
______________________________________________________________________
Conv2d  [256, 30, 40]  589,824  False  
______________________________________________________________________
BatchNorm2d  [256, 30, 40]  512  True  
______________________________________________________________________
Conv2d  [1024, 30, 40]  262,144  False  
______________________________________________________________________
BatchNorm2d  [1024, 30, 40]  2,048  True  
______________________________________________________________________
ReLU  [1024, 30, 40]  0  False  
______________________________________________________________________
Conv2d  [512, 30, 40]  524,288  False  
______________________________________________________________________
BatchNorm2d  [512, 30, 40]  1,024  True  
______________________________________________________________________
Conv2d  [512, 15, 20]  2,359,296  False  
______________________________________________________________________
BatchNorm2d  [512, 15, 20]  1,024  True  
______________________________________________________________________
Conv2d  [2048, 15, 20]  1,048,576  False  
______________________________________________________________________
BatchNorm2d  [2048, 15, 20]  4,096  True  
______________________________________________________________________
ReLU  [2048, 15, 20]  0  False  
______________________________________________________________________
Conv2d  [2048, 15, 20]  2,097,152  False  
______________________________________________________________________
BatchNorm2d  [2048, 15, 20]  4,096   True  
______________________________________________________________________
Conv2d  [512, 15, 20]  1,048,576  False  
______________________________________________________________________
BatchNorm2d  [512, 15, 20]   1,024  True  
______________________________________________________________________
Conv2d  [512, 15, 20]  2,359,296  False  
______________________________________________________________________
BatchNorm2d  [512, 15, 20]  1,024  True  
______________________________________________________________________
Conv2d  [2048, 15, 20]  1,048,576  False  
______________________________________________________________________
BatchNorm2d  [2048, 15, 20]  4,096  True  
______________________________________________________________________
ReLU  [2048, 15, 20]  0  False  
______________________________________________________________________
Conv2d  [512, 15, 20]  1,048,576  False  
______________________________________________________________________
BatchNorm2d  [512, 15, 20]  1,024  True  
______________________________________________________________________
Conv2d  [512, 15, 20]  2,359,296  False  
______________________________________________________________________
BatchNorm2d  [512, 15, 20]  1,024  True  
______________________________________________________________________
Conv2d  [2048, 15, 20]  1,048,576  False  
______________________________________________________________________
BatchNorm2d  [2048, 15, 20]  4,096  True  
______________________________________________________________________
ReLU  [2048, 15, 20]  0  False  
______________________________________________________________________
AdaptiveAvgPool2d  [2048, 1, 1]  0  False  
______________________________________________________________________
AdaptiveMaxPool2d  [2048, 1, 1]  0  False  
______________________________________________________________________
Flatten   [4096]  0  False  
______________________________________________________________________
BatchNorm1d  [4096]  8,192  True  
______________________________________________________________________
Dropout  [4096]  0  False  
______________________________________________________________________
Linear  [512]  2,097,664  True  
______________________________________________________________________
ReLU  [512]  0  False  
______________________________________________________________________
BatchNorm1d  [512]  1,024  True  
______________________________________________________________________
Dropout  [512]  0  False  
______________________________________________________________________
Linear  [2]  1,026  True  
______________________________________________________________________

Total params: 25,615,938
Total trainable params: 2,161,026
Total non-trainable params: 23,454,912
Optimized with 'torch.optim.adam.Adam', betas=(0.9, 0.99)
Using true weight decay as discussed in https://www.fast.ai/2018/07/02/adam-weight-decay/
Loss function : FlattenedLoss
======================================================================
Callbacks functions applied
